# Supplementary material for: Cytoskeletal Rearrangements in Synovial Fibroblasts as a Novel Pathophysiological Determinant of Modeled Rheumatoid Arthritis
Source: PLoS Genet. 2005 Oct 28;1(4):e48. doi: 10.1371/journal.pgen.0010048 (PMC1270006; doi:10.1371/journal.pgen.0010048)
Supplement: Table S1 — (32 KB XLS) [file pgen.0010048.st001.xls]

## Sheet: Table S1
Table S1. Differential Expression Results from Subtractive Libraries at 99.99% Specificity Only known genes are shown. SF: Synovial Fibroblasts, WJ: Whole joints, Up: upregulated genes, Down: downregulated genes. R refers to the differential expression likehood value of any gene to its corresponding library (SF: L0L1, WJ: L2L7). p≤0.0001
R	Expression	Genbank	Unigene	Gene description	Symbol
11.403	SF Up	NM_011198	Mm.3137	prostaglandin-endoperoxide synthase 2	Ptgs2
10.341	SF Up	NM_008198	Mm.653	histocompatibility 2, complement component factor B	H2-Bf
8.1254	SF Up	AK045288	Mm.138158	Lipoma preferred partner (Homo sapiens) homolog	LPP homolog
7.3867	SF Up	NM_023158	Mm.46424	Cxc chemokine ligand 16	Cxcl16
5.9094	SF Up	NM_011595	Mm.4871	tissue inhibitor of metalloproteinase 3	Timp3
5.9094	SF Up	NM_008292	Mm.3195	hydroxysteroid (17-beta) dehydrogenase 4	Hsd17b4
21.924	SF Down	NM_009636	Mm.4665	AE binding protein 1	Aebp1
11.693	SF Down	NM_012052	Mm.147693	ribosomal protein S3	Rps3
10.623	SF Down	NM_010288	Mm.4504	gap junction membrane channel protein alpha 1	Gja1
10.394	SF Down	NM_016685	Mm.45071	cartilage oligomeric matrix protein	Comp
7.9199	SF Down	NM_011354	Mm.227209	small EDRK-rich factor 2	Serf2
7.1457	SF Down	NM_007475	Mm.5286	acidic ribosomal phosphoprotein PO	Arbp
6.8872	SF Down	NM_009263	Mm.260317	secreted phosphoprotein 1	Spp1
6.777	SF Down	BF122010	Mm.196614	Elongation factor 1A-1/ Elongation factor Tu	eEF1A-1/EF-Tu
6.7577	SF Down	NM_007653	Mm.4426	Cd63 antigen	Cd63
6.6686	SF Down	NM_016959	Mm.6957	ribosomal protein S3a	Rps3a
6.5696	SF Down	NM_011653	Mm.231463	tubulin, alpha 1	Tuba1
6.0836	SF Down	NM_026007	Mm.42960	Eukaryotic translation elongation factor 1 gamma	Eef1g
5.8465	SF Down	NM_008590	Mm.1089	mesoderm specific transcript	Mest
5.8465	SF Down	NM_031167	Mm.882	interleukin 1 receptor antagonist	Il1rn
8.4823	WJ Up	AK031964	Mm.100117	RIKEN cDNA 5730406M06 gene	5730406M06Rik
6.0588	WJ Up	NM_019467	Mm.10747	allograft inflammatory factor 1	Aif1
8.4823	WJ Up	NM_008598	Mm.1216	O-6-methylguanine-DNA methyltransferase	Mgmt
8.4823	WJ Up	NM_023380	Mm.131406	SAM domain, SH3 domain and nuclear localisation signals, 1	Samsn1
9.6941	WJ Up	NM_152816	Mm.140013	dynamin 1-like	Dnm1l
5.8215	WJ Up	NM_016852	Mm.1405	WW domain binding protein 2	Wbp2
9.6941	WJ Up	NM_010496	Mm.1466	inhibitor of DNA binding 2	Idb2
10.906	WJ Up	NM_172119	Mm.154427	deiodinase, iodothyronine type III	Dio3
7.2706	WJ Up	NM_029186	Mm.159290	RIKEN cDNA 4930538D17 gene	4930538D17Rik
7.2706	WJ Up	AK014762	Mm.159562	RIKEN cDNA 4930463G05 gene	4930463G05Rik
6.0588	WJ Up	AK045480	Mm.159895	RIKEN cDNA C030011J08 gene	C030011J08Rik
7.2706	WJ Up	NM_007974	Mm.1614	coagulation factor II (thrombin) receptor-like 1	F2rl1
7.2706	WJ Up	NM_011637	Mm.17632	three prime repair exonuclease 1	Trex1
10.436	WJ Up	NM_010239	Mm.1776	ferritin heavy chain	Fth
6.0588	WJ Up	NM_138303	Mm.178115	RIKEN cDNA 1300010K09 gene	1300010K09Rik
6.0588	WJ Up	NM_018864	Mm.183042	inositol (myo-1or 4)-monophosphatase 1	Impa1
16.965	WJ Up	NM_019643	Mm.18637	teratocarcinoma expressed, serine rich	Tera
9.6941	WJ Up	NM_009778	Mm.19131	complement component 3	C3
6.397	WJ Up	NM_146252	Mm.19172	TBC1 domain family, member 13	Tbc1d13
8.4823	WJ Up	NM_145605	Mm.196549	Kelch domain containing 4	Klhdc4
7.2706	WJ Up	NM_053196	Mm.197430	sideroflexin 2	Sfxn2
6.0588	WJ Up	NM_022323	Mm.202763	modulator of apoptosis 1	Moap1
9.6941	WJ Up	BU526131	Mm.203870	Expressed sequence AI413582	AI413582
10.906	WJ Up	NM_009223	Mm.203898	stannin	Snn
14.541	WJ Up	NM_172465	Mm.207367	RIKEN cDNA 9530098M12 gene	9530098M12Rik
7.2706	WJ Up	NM_009564	Mm.2095	zinc finger protein 64	Zfp64
7.2706	WJ Up	NM_009831	Mm.2103	cyclin G1	Ccng1
6.0588	WJ Up	BY734237	Mm .331072	weakly similar to B34087 hypothetical protein (H.sapiens)	B34087
6.0588	WJ Up	NM_026506	Mm.21764	small nuclear ribonucleoprotein polypeptide G	Snrpg
7.2706	WJ Up	NM_024233	Mm.21911	small fragment nuclease	Smfn
8.4823	WJ Up	NM_133991	Mm.227141	Ftsj homolog (E. coli)	Ftsj
7.2706	WJ Up	AK045814	Mm.227710	RIKEN cDNA B230312C02 gene	B230312C02Rik
6.0588	WJ Up	AK089194	Mm.240424	Expressed sequence AI597013	AI597013
6.0588	WJ Up	NM_078479	Mm.24108	mitochondrial ribosomal protein S21	Mrps21
6.0588	WJ Up	NM_023143	Mm.24276	complement component 1, r subcomponent	C1r
6.0588	WJ Up	NM_133801	Mm.24632	expressed sequence C76800	C76800
8.4823	WJ Up	NM_172609	Mm.246435	translocase of outer mitochondr. membrane 22 homolog (yeast)	Tomm22
6.0588	WJ Up	AK050649	Mm.247488	DNA segment, Chr 1, ERATO Doi 251, expressed	D1Ertd251e
8.4823	WJ Up	NM_020329	Mm.25412	RIKEN cDNA 0610011H20 gene	0610011H20Rik
6.0588	WJ Up	NM_025667	Mm.25581	DNA segment, Chr 4, ERATO Doi 196, expressed	D4Ertd196e
16.965	WJ Up	AK082431	Mm.258951	Splicing factor 3a, subunit 1	Sf3a1
6.0588	WJ Up	NM_134116	Mm.26584	expressed sequence AA960287	AA960287
7.2706	WJ Up	NM_017370	Mm.26730	haptoglobin	Hp
8.4823	WJ Up	AK089041	Mm.27001	RIKEN cDNA C130032F08 gene	C130032F08Rik
9.6941	WJ Up	NM_012025	Mm.27141	Rac GTPase-activating protein 1	Racgap1
8.4823	WJ Up	NM_013919	Mm.27510	ubiquitin specific protease 21	Usp21
10.906	WJ Up	NM_011026	Mm.27861	purinergic receptor P2X, ligand-gated ion channel 4	P2rx4
6.0588	WJ Up	NM_024471	Mm.28591	lipoic acid synthetase	Lias
7.2706	WJ Up	NM_016692	Mm.29755	inner centromere protein	Incenp
6.0588	WJ Up	NM_026521	Mm.3035	RIKEN cDNA 3110006P09 gene	3110006P09Rik
8.4823	WJ Up	NM_024442	Mm.30504	cytochrome P450, family 4, subfamily f, polypeptide 16	Cyp4f16
7.2706	WJ Up	NM_054102	Mm.33764	Nd1	Nd1
6.0588	WJ Up	NM_026609	Mm.34212	RIKEN cDNA 1520402O14 gene	1520402O14Rik
7.2706	WJ Up	AK079163	Mm.34220	RIKEN cDNA 9430093I07 gene	9430093I07Rik
6.0588	WJ Up	NM_026784	Mm.34242	RIKEN cDNA 1110011E12 gene	1110011E12Rik
6.0588	WJ Up	NM_027878	Mm.35450	RIKEN cDNA 1200002N14 gene	1200002N14Rik
9.6941	WJ Up	NM_021281	Mm.3619	cathepsin S	Ctss
7.2706	WJ Up	BQ031965	Mm.3925	S100 calcium binding protein A4	S100a4
6.0588	WJ Up	BE987499	Mm.39752	RIKEN cDNA 2900041A09 gene	2900041A09Rik
7.2706	WJ Up	NM_029849	Mm.45078	RIKEN cDNA 4632433K11 gene	4632433K11Rik
7.2706	WJ Up	NM_007659	Mm.4761	cell division cycle 2 homolog A (S. pombe)	Cdc2a
7.2706	WJ Up	NM_007888	Mm.5114	dishevelled 2, dsh homolog (Drosophila)	Dvl2
9.6941	WJ Up	NM_008079	Mm.5120	galactosylceramidase	Galc
7.2706	WJ Up	NM_008307	Mm.5128	HpaII tiny fragments locus 9c	Htf9c
7.2706	WJ Up	NM_026260	Mm.60758	RIKEN cDNA 4930521E07 gene	4930521E07Rik
8.4823	WJ Up	AK081497	Mm.72070	Hypothetical protein C130021I20	C130021I20
6.908	WJ Up	NM_010240	Mm.7500	ferritin light chain 1	Ftl1
7.2706	WJ Up	NM_011593	Mm.8245	tissue inhibitor of metalloproteinase 1	Timp1
14.541	WJ Up	NM_054088	Mm.86557	adiponutrin	Adpn
7.2706	WJ Up	NM_010279	Mm.88367	glial cell line derived neurotrophic factor family receptor α1	Gfra1
9.1872	WJ Down	NM_011403	Mm.7248	solute carrier family 4, member 1	Slc4a1
7.0671	WJ Down	NM_023644	Mm.154589	methylcrotonoyl-Coenzyme A carboxylase 1 (alpha)	Mccc1
7.0671	WJ Down	NM_008443	Mm.4635	kinesin family member 3A	Kif3a
6.3604	WJ Down	NM_007431	Mm.1265	alkaline phosphatase 2, liver	Akp2
6.3604	WJ Down	AK009375	Mm.67737	DNA segment, Chr 11, ERATO Doi 736, expressed	D11Ertd736e
6.007	WJ Down	NM_017397	Mm.26703	DEAD/H (Asp-Glu-Ala-Asp/His) box polypeptide 20	Ddx20
6.007	WJ Down	NM_027445	Mm.29092	RIKEN cDNA 5730408C10 gene	5730408C10Rik
