# Supplementary material for: Cytoskeletal Rearrangements in Synovial Fibroblasts as a Novel Pathophysiological Determinant of Modeled Rheumatoid Arthritis
Source: PLoS Genet. 2005 Oct 28;1(4):e48. doi: 10.1371/journal.pgen.0010048 (PMC1270006; doi:10.1371/journal.pgen.0010048)
Supplement: Table S2 — (59 KB XLS) [file pgen.0010048.st002.xls]

## Sheet: Table S2
Table S2. Differentially Expressed Genes Common in Two Animal Models of RA from Oligonucleotide DNA Microarray Hybridizations at 95% Specificity SF: Synovial Fibroblasts, WJ: Whole joints, Up: upregulated genes, Down: Downregulated genes. FC: Fold Change, * p≈0.05
FC*		Expression	Genbank	UniGene	Description	Common
Tg197	TNFΔARE
11.4	22.4	SF Up	M96827	Mm.26730	haptoglobin	Hp
10.1	25.5	SF Up	W41745	Mm.22673	Fc receptor, IgE, high affinity I, gamma polypeptide	Fcer1g
10	16.6	SF Up	u02298	Mm.3370	small inducible cytokine A5; rantes	Ccl5; Scya5; RANTES
9.1	11.7	SF Up	M82831	Mm.2055	matrix metalloproteinase 12	Mmp12
7.8	10	SF Up	L23108	Mm.18628	CD36 antigen	Cd36
7.6	7.6	SF Up	ET63426	Mm.1293	tumor necrosis factor alpha	Tnf-a
7.4	26.6	SF Up	U19463	Mm.56971	tumor necrosis factor, alpha-induced protein 3	Tnfaip3
5.6	2	SF Up	D13664	Mm.10681	osteoblast specific factor 2 (fasciclin I-like)	Osf2
5.6	3.3	SF Up	z27231	Mm.4406	matrix metalloproteinase 9	Mmp9
5.2	19	SF Up	L20315	Mm.3999	macrophage expressed gene 1	Mpeg1
4.8	23.2	SF Up	AI326280	Mm.45436	lysozyme	Lyzs
4.4	24.9	SF Up	aa255186	Mm.3619	cathepsin S	Ctss
3.7	10.5	SF Up	m14215	Mm.22119	Fc receptor, IgG, low affinity III	Fcgr3
3.6	1.9	SF Up	X66473	Mm.5022	matrix metalloproteinase 13	Mmp13
3.3	6.3	SF Up	aa178190	Mm.28107	ectonucleotide pyrophosphatase/phosphodiesterase 2	Enpp2
3	3.6	SF Up	AA059550	Mm.28107	ectonucleotide pyrophosphatase/phosphodiesterase 2	Enpp2
3.3	5.6	SF Up	aa638539	Mm.34609	onzin	onzin
3.3	2.6	SF Up	C77421	Mm.216195	mVL30-1 retroelement mRNA sequence	1200015M12Rik
3.1	4.2	SF Up	x16490	Mm.5019	serine (or cysteine) proteinase inhibitor, clade B, member 2	Serpinb2
3	7.9	SF Up	x60367	Mm.2450	retinol binding protein 1	Rbp1
2.7	1.7	SF Up	aa674986	Mm.31098	expressed sequence AI451450	AI451450
2.6	2	SF Up	x03479	Mm.14277	serum amyloid A 3	Saa3
2.5	6.2	SF Up	l38444	Mm.15793	T-cell specific GTPase	Tgtp
2.4	5.2	SF Up	X15591	Mm.30144	cytotoxic T lymphocyte-associated protein 2 alpha	Ctla2a
1.7	1.7	SF Up	w71236	Mm.2654	WD repeat domain 1	Wdr1
1.6	1.7	SF Up	AA038511	Mm.28044	filamin-like protein	Flna
1.4	9.3	SF Up	aa616578	Mm.6718	interferon-induced protein with tetratricopeptide repeats 1	Ifit1
0.6	0.2	SF Down	AA097051	Mm.1583	lymphocyte antigen 6 complex, locus C	Ly6c
0.4	0.2	SF Down	AA027619	Mm.1583	lymphocyte antigen 6 complex, locus C	Ly6c
0.3	0.2	SF Down	D86232	Mm.1583	lymphocyte antigen 6 complex, locus C	Ly6c
0.3	0.3	SF Down	ET61114	Mm.1583	lymphocyte antigen 6 complex, locus C	Ly6c
0.5	0.3	SF Down	x04120	P12894	Probable POL polyprotein	pol
0.5	0.4	SF Down	u58494	Q61213	gag (intracisternal A-particle)	gag
0.4	0.4	SF Down	U58494	Q61213	gag (intracisternal A-particle)	gag
0.4	0.2	SF Down	L02914	Mm.18625	aquaporin 1	Aqp1
0.4	0.4	SF Down	X94998	Mm.41573	fibromodulin	Fmod
0.3	0.3	SF Down	AA028265	Mm.41573	fibromodulin	Fmod
0.1	0.3	SF Down	M31418	Mm.218770	interferon activated gene 202A	Ifi202a
66.1	55.7	WJ Up	X03505	Mm .14277	serum amyloid A (SAA) 3	Saa3
43.8	73.3	WJ Up	C76739	Mm.24920	C-type (calcium dependent, carbohydrate recognition domain) lectin, sUperfamily member 8	Clecsf8
40.6	19.4	WJ Up	x03479	Mm.14277	serum amyloid A 3	Saa3
35.6	16.6	WJ Up	m92649	Mm.2893	nitric oxide synthase 2, inducible, macrophage	Nos2
27.7	36.6	WJ Up	U27267	Mm.4660	chemokine (C-X-C motif) ligand 5	Cxcl5
23.3	10.9	WJ Up	L38281	Mm.4662	immunoresponsive gene 1	Irg1
21.4	14	WJ Up	m19681		platelet-derived growth factor-inducible protein (JE)	JE
17.9	14.2	WJ Up	W77035	Mm.41196	Tenascin N	Tnn
17.7	8.1	WJ Up	AA170355	Mm.22378	integrin alpha X	Itgax
17.1	22.1	WJ Up	c79779	Mm.23710	RIKEN cDNA 1200011C15 gene	1200011C15Rik
13.4	10.4	WJ Up	W71124	Mm.10729	neutrophil cytosolic factor 2	Ncf2
12.7	26.8	WJ Up	u02298		small inducible cytokine A5; rantes	Ccl5; Scya5; RANTES
12.2	11.9	WJ Up	M31690	Mm.3217	argininosuccinate synthetase 1	Ass1
12	8.4	WJ Up	m15131	Mm.222830	interleukin 1 beta	Il1b
11	9.9	WJ Up	L38281	Mm.4662	immunoresponsive gene 1	Irg1
10.8	13.9	WJ Up	AA038079	Mm.2534	proline-serine-threonine phosphatase-interacting protein 1	Pstpip1
10.6	7.3	WJ Up	z12297	Mm.16091	chemokine (C-C motif) ligand 7	Ccl7
9.9	4.8	WJ Up	U34277	Mm.9277	phospholipase A2 group VII (platelet-activating factor acetylhydrolase, plasma)	Pla2g7
9.5	11	WJ Up	M82831	Mm.2055	matrix metalloproteinase 12	Mmp12
9.3	10.9	WJ Up	x66402	Mm.4993	matrix metalloproteinase 3	Mmp3
9.2	13.7	WJ Up	AA144430	Mm.20225	nuclear factor of kappa light polypeptide, p49/p100	Nfkb2
9	43.8	WJ Up	j04596	Mm.21013	chemokine (C-X-C motif) ligand 1	Cxcl1
8.2	19.7	WJ Up	U43384	Mm.200362	cytochrome b-245, beta	Cybb
7.7	7.8	WJ Up	AA138105	Mm.195498	transmembrane 4 sUperfamily member 7	Tm4sf7
7.7	2.9	WJ Up	aa137292	Mm.30205	chemokine (C-C motif) ligand 19	Ccl19
7.6	12.8	WJ Up	AA039124	Mm.16783	phosphoglycerate mutase 1	Pgam1
7.2	7.1	WJ Up	u92565	Mm.3205	chemokine (C-X3-C motif) ligand 1	Cx3cl1
6.9	8.4	WJ Up	u92565	Mm.3205	chemokine (C-X3-C motif) ligand 1	Cx3cl1
6.9	10.4	WJ Up	aa059528	Mm.28146	mevalonate (diphospho) decarboxylase	Mvd
6.4	39.4	WJ Up	W50975		Tubulin Beta-1	Tubb
6.3	5.2	WJ Up	AA015291	Mm.41331	RIKEN cDNA 1110012E06 gene	1110012E06Rik
6.1	4.4	WJ Up	m91236	Mm.26859	gap junction membrane channel protein beta 5	Gjb5
6	5.3	WJ Up	L20315	Mm.3999	macrophage expressed gene 1	Mpeg1
5.9	4.9	WJ Up	u21795		interleukin-2 receptor gamma chain	Il2rg; CD132
5.9	9.4	WJ Up	AA109721	Mm.28088	mevalonate kinase	Mvk
5.9	5.5	WJ Up	C80469	Mm.29483	RIKEN cDNA 1600025H15 gene	1600025H15Rik
5.8	6.4	WJ Up	m74294	Mm.882	interleukin 1 receptor antagonist	Il1rn
5.6	6.7	WJ Up	AA667371	Mm.212671	C1q and tumor necrosis factor related protein 3	C1qtnf3
5.5	6	WJ Up	AA089333	Mm.3619	cathepsin S	Ctss
5.3	6.3	WJ Up	L16462	Mm.196731	B-cell leukemia/lymphoma 2 related protein A1a	Bcl2a1a
5.2	5.2	WJ Up	M65027	Mm.196617	glycoprotein 49 A	Gp49a
5.2	12.1	WJ Up	W87123		similar to macrophage migration inhibitory factor
5.2	24	WJ Up	U20159	Mm.1781	lymphocyte cytosolic protein 2	Lcp2
5.2	6.4	WJ Up	AA013783	Mm.45558	RIKEN cDNA 2010008K16 gene	2010008K16Rik
5	7.3	WJ Up	U47281		G-protein coUpled receptor; bradykinin B1 subtype receptor	Bdkrb; B1R
4.9	3.3	WJ Up	U59807		stefin B; cystatin B	Stfb;Cstb
4.9	4.8	WJ Up	U35323		H2-M alpha chain, H2-M beta 2 chain, H2-M beta 1 chain, low molecular weight protein 2	H2-M a/b2/b1; Lmp2
4.8	3.4	WJ Up	x60367	Mm.2450	retinol binding protein 1, cellular	Rbp1
4.8	8.6	WJ Up	AA051341	Mm.3509	tumor necrosis factor induced protein 6	Tnfip6
4.7	3.6	WJ Up	x52264	Mm.28973	intercellular adhesion molecule	Icam1
4.6	3.1	WJ Up	w11156	Mm.30241	interferon gamma inducible protein 30	Ifi30
4.5	3.2	WJ Up	w11156	Mm.30241	interferon gamma inducible protein 30	Ifi30
4.5	4.6	WJ Up	D13664	Mm.10681	osteoblast specific factor 2	Osf2
4.4	4	WJ Up	W50465		Homologous to Class II Major Histocompatibility antigen, M-α chain precursor
4.3	3.6	WJ Up	x04648	Mm.10809	Fc receptor, IgG, low affinity IIb	Fcgr2b
4.2	2.9	WJ Up	x13333	Mm.3460	CD14 antigen	Cd14
4.1	7.8	WJ Up	M73748	Mm.2976	glycoprotein 38	Gp38
4	34.4	WJ Up	AA063858	Mm.30201	ras homolog gene family, member G	Arhg
4	4.5	WJ Up	AA041913	Mm.326	RIKEN cDNA 1110038L14 gene	1110038L14Rik
3.9	4.6	WJ Up	z27231	Mm.4406	matrix metalloproteinase 9	Mmp9
3.8	3.6	WJ Up	W67046	Mm.195508	chemokine (C-C motif) ligand 21c (serine)	Ccl21c
3.6	2.4	WJ Up	U36277	Mm.8884	nuclear factor of kappa light chain inhibitor, alpha	Nfkbia
3.6	5.2	WJ Up	M85078	Mm.156264	colony stimulating factor 2 receptor, alpha, low-affinity (granulocyte-macrophage)	Csf2ra
3.6	2.7	WJ Up	aa189937	Mm.33903	sema domain, immunoglobulin domain (Ig), transmembrane domain (TM) and short cytoplasmic domain, (semaphorin) 4D	Sema4d
3.6	7.6	WJ Up	u73004	Mm.1395	secretory leukocyte protease inhibitor	Slpi
3.5	3.2	WJ Up	AA106931	Mm.30241	interferon gamma inducible protein 30	Ifi30
3.5	6.2	WJ Up	K01925	Mm.175310	histocompatibility 2, class II antigen A, alpha	H2-Aa
3.5	3.2	WJ Up	M57890	Mm.653	histocompatibility 2, complement component factor B	H2-Bf
3.4	3.2	WJ Up	AA116604	Mm.156919	cathepsin Z	Ctsz
3.4	3.7	WJ Up	M99054		acid phosphatase type 5	Acp5; TRAP
3.3	3.6	WJ Up	u90355		fascin	Fscn1
3.3	4.9	WJ Up	AA023099	Mm.29879	deoxyuridine triphosphatase	Dutp
3.3	3.6	WJ Up	m32370	Mm.1302	SFFV proviral integration 1	Sfpi1
3.3	3.6	WJ Up	X66473	Mm.5022	matrix metalloproteinase 13	Mmp13
3.3	2.8	WJ Up	k01496	Mm.653	histocompatibility 2, complement component factor B	H2-Bf
3.2	2.5	WJ Up	u54984	Mm.19945	matrix metalloproteinase 14 (membrane-inserted)	Mmp14
3.1	2.6	WJ Up	c80103	Mm.195387	DNA segment, Chr 14, ERATO Doi 310, expressed	D14Ertd310e
3.1	3.3	WJ Up	v01527		major histocompatibility class II antigen, I-A-beta.	H2-Ab1; IAb; Ia2; Ia-2; Abeta; H-2Ab; I-A<b>
3.1	2.9	WJ Up	ET61664		FcgammaRIIB
3.1	2.6	WJ Up	AA013831		similar to Nuclear Factor kappa B P100 Subunit
3	3.1	WJ Up	V00832	Mm.175310	histocompatibility 2, class II antigen A, alpha	H2-Aa
3	2.9	WJ Up	ab009287		Macrosialin	Cd68; gp110; Scard1
3	4.4	WJ Up	m14215	Mm.22119	Fc receptor, IgG, low affinity III	Fcgr3
2.9	2.6	WJ Up	x14951	Mm.1137	integrin beta 2	Itgb2
2.9	15.3	WJ Up	AA060835	Mm.35016	histocompatibility 2, T region locus 23	H2-T23
2.8	3.5	WJ Up	X94444	Mm.3109	cathepsin K	Ctsk
2.8	5.3	WJ Up	x62742	Mm.16373	histocompatibility 2, class II, locus DMa	H2-DMa
2.8	3.3	WJ Up	AA016431	Mm.741	fatty acid binding protein 5, epidermal	Fabp5
2.7	3.2	WJ Up	AA146437	Mm.3619	cathepsin S	Ctss
2.7	4.8	WJ Up	AA161799	Mm.16783	phosphoglycerate mutase 1	Pgam1
2.7	3.3	WJ Up	AA146008	Mm.10729	neutrophil cytosolic factor 2	Ncf2
2.7	3.4	WJ Up	u69135	Mm.144413	uncoupling protein 2, mitochondrial	Ucp2
2.6	4.4	WJ Up	x00958	Mm.22564	histocompatibility 2, class II antigen E beta	H2-Eb1
2.6	2.6	WJ Up	W10936	Mm.2970	lectin, galactose binding, soluble 3	Lgals3
2.5	2.8	WJ Up	K01923	Mm.175310	histocompatibility 2, class II antigen A, alpha	H2-Aa
2.5	2.7	WJ Up	X12905	Mm.8308	properdin factor, complement	Pfc
2.5	3	WJ Up	k01923	Mm.175310	histocompatibility 2, class II antigen A, alpha	H2-Aa
2.4	2.9	WJ Up	u19482	Mm.2271	chemokine (C-C motif) ligand 9	Ccl9
2.4	2.4	WJ Up	X91144	Mm.22173	selectin, platelet (p-selectin) ligand	Selpl
2.4	3.7	WJ Up	X84940		Top of Form	Sod3
					superoxide dismutase 3 Bottom of Form
2.4	2.4	WJ Up	W83564		similar to 5-Lipoxygenase activating protein
2.4	3.7	WJ Up	W41745	Mm.22673	Fc receptor, IgE, high affinity I, gamma polypeptide	Fcer1g
2.4	3	WJ Up	W40735	Mm.30169	EH-domain containing 1	Ehd1
2.3	2.9	WJ Up	AA087605		similar to vacuolar H(+)-ATPase
2.2	3.8	WJ Up	W13263	Mm.3109	cathepsin K	Ctsk
2.2	2.9	WJ Up	W33721	Mm.90587	enolase 1, alpha non-neuron	Eno1
2.2	1.8	WJ Up	M84324	Mm.29564	matrix metalloproteinase 2	Mmp2
2.1	2.1	WJ Up	M96827	Mm.26730	haptoglobin	Hp
1.9	3.2	WJ Up	v00755	Mm.8245	tissue inhibitor of metalloproteinase 1	Timp1
0.6	0.6	WJ Down	X67140	Mm.35134	ATPase, Ca++ transporting, cardiac muscle, fast twitch 1	Atp2a1
0.5	0.5	WJ Down	X61431	Mm.2785	diazepam binding inhibitor	Dbi
0.5	0.4	WJ Down	X61452	Mm.2214	septin 4	Sept4
0.5	0.5	WJ Down	W34687	Mm.214950	actin, alpha 1, skeletal muscle	Acta1
0.4	0.3	WJ Down	aa098356	Mm.5316	actinin alpha 3	Actn3
0.4	0.5	WJ Down	U27315	Mm.16228	solute carrier family 25 (mitochondrial carrier; adenine nucleotide translocator), member 4	Slc25a4
0.4	0.4	WJ Down	m13444	Mm.1155	tubulin, alpha 4	Tuba4
0.4	0.4	WJ Down	U62545	Mm.28480	FK506 binding protein 3 (25kD)	Fkbp3
0.4	0.3	WJ Down	M13227	Mm.2899	preproenkephalin 1	Penk1
0.4	0.4	WJ Down	W85566		similar to myosin light chain 2
0.4	0.3	WJ Down	X67685	Mm.197678	myosin light chain, alkali, cardiac ventricles	Mylc
0.4	0.3	WJ Down	x12507	Mm.16323	eukaryotic translation initiation factor 4A2	Eif4a2
0.4	0.2	WJ Down	x53825	Mm.6417	CD24a antigen	Cd24a
0.4	0.5	WJ Down	W36455	Mm.4407	adipsin	Adn
0.4	0.3	WJ Down	X90875	Mm.4038	fragile X mental retardation gene 1, autosomal homolog	Fxr1h
0.4	0.6	WJ Down	W29418	Mm.1716	troponin C, fast skeletal	Tncs
0.4	0.4	WJ Down	aa098356	Mm.5316	actinin alpha 3	Actn3
0.4	0.5	WJ Down	W34915	Mm.39046	RIKEN cDNA 1110055E19 gene	1110055E19Rik
0.4	0.4	WJ Down	M13366		glycerophosphate dehydrogenase	Gdc1
0.4	0.4	WJ Down	AA145371	Mm.46382	RIKEN cDNA 2310061N23 gene	2310061N23Rik
0.4	0.4	WJ Down	w15862	Mm.180189	diacylglycerol O-acyltransferase 2	Dgat2
0.4	0.3	WJ Down	m13227	Mm.2899	preproenkephalin 1	Penk1
0.4	0.4	WJ Down	x61600		beta-enolase subunit	Eno3; Eno-3
0.3	0.5	WJ Down	k02241		alkali myosin light chains
0.3	0.5	WJ Down	W11481	Mm.12829	calsequestrin 1	Casq1
0.3	0.2	WJ Down	x67141	Mm.2766	parvalbumin	Pva
0.3	0.3	WJ Down	AA038082	Mm.5316	actinin alpha 3	Actn3
0.3	0.4	WJ Down	w29466	Mm.141702	myozenin 1	Myoz1
0.3	0.3	WJ Down	W11082	Mm.26550	phosphofructokinase, muscle	Pfkm
0.3	0.5	WJ Down	K00988	Mm.35531	myosin, heavy polypeptide 4, skeletal muscle	Myh4
0.3	0.4	WJ Down	AA611262	Mm.26722	N-myc Downstream regulated 2	Ndr2
0.3	0.3	WJ Down	M14537	Mm.86425	cholinergic receptor, nicotinic, beta polypeptide 1 (muscle)	Chrnb1
0.3	0.4	WJ Down	AA034827		similar to muscle creatine kinase
0.3	0.4	WJ Down	ET63025		ADP-ribosyltransferase 2a	Art2
0.3	0.5	WJ Down	aa522276	Mm.3126	four and a half LIM domains 1	Fhl1
0.3	0.4	WJ Down	AA049662	Mm.2605	retinol binding protein 4, plasma	Rbp4
0.3	0.3	WJ Down	aa057994	Mm.23742	nestin	Nes
0.3	0.3	WJ Down	Z22661		Top of Form	Apoc1
					apolipoprotein C1 Bottom of Form
0.3	0.3	WJ Down	c81439	Mm.200850	expressed sequence C81439	C81439
0.3	0.3	WJ Down	u08439	Mm.43824	cytochrome c oxidase, subunit VI a, polypeptide 2	Cox6a2
0.3	0.5	WJ Down	W17917	Mm.26550	phosphofructokinase, muscle	Pfkm
0.3	0.4	WJ Down	x04673		adipsin.	Adn; DF
0.3	0.4	WJ Down	U08439	Mm.43824	cytochrome c oxidase, subunit VI a, polypeptide 2	Cox6a2
0.3	0.5	WJ Down	U77943	Mm.14526	myosin light chain, phosphorylatable, fast skeletal muscle	Mylpf
0.3	0.4	WJ Down	r75131	Mm.27881	upregulated during skeletal muscle growth 4	Usmg4
0.3	0.4	WJ Down	aa033394	Mm.27806	muscle glycogen phosphorylase	Pygm
0.3	0.4	WJ Down	M27796	Mm.300	carbonic anhydrase 3	Car3
0.3	0.3	WJ Down	L06234	Mm.4418	calcium channel, voltage-dependent, L type, alpha 1S subunit	Cacna1s
0.3	0.2	WJ Down	w08218	Mm.711	troponin T1, skeletal, slow	Tnnt1
0.3	0.4	WJ Down	c79089	Mm.22231	synuclein, gamma	Sncg
0.3	0.5	WJ Down	u08188	Mm.1721	lipase, hormone sensitive	Lipe
0.3	0.3	WJ Down	AA163065	Mm.5316	actinin alpha 3	Actn3
0.3	0.3	WJ Down	W13030	Mm.39968	histidine rich calcium binding protein	Hrc
0.3	0.3	WJ Down	L23108	Mm.18628	CD36 antigen	Cd36
0.3	0.4	WJ Down	W50088		Homologous to Sodium /Potassium-transporting ATPase α-2
0.3	0.4	WJ Down	L28835		peroxisome membrane protein	Pxmp2; PMP22
0.3	0.1	WJ Down	AA014295	Mm.30262	Kruppel-like factor 5	Klf5
0.3	0.3	WJ Down	x83932	Mm.4519	ryanodine receptor 1, skeletal muscle	Ryr1
0.3	0.1	WJ Down	W14545	Mm.3327	expressed sequence AW121776	AW121776
0.3	0.4	WJ Down	W29562	Mm.582	fatty acid binding protein 4, adipocyte	Fabp4
0.3	0.5	WJ Down	X59382	Mm.2766	parvalbumin	Pva
0.3	0.4	WJ Down	X95280	Mm.3283	G0/G1 switch gene 2	G0s2
0.3	0.5	WJ Down	J04992	Mm.39469	troponin I, skeletal, fast 2	Tnni2
0.3	0.3	WJ Down	aa462409	Mm.27227	RIKEN cDNA 5730469M10 gene	5730469M10Rik
0.2	0.3	WJ Down	x67141	Mm.2766	parvalbumin	Pva
0.2	0.3	WJ Down	aa060862	Mm.28638	SH3-binding domain glutamic acid-rich protein	Sh3bgr
0.2	0.2	WJ Down	u31510	Mm.31099	ADP-ribosyltransferase 1	Art1
0.2	0.3	WJ Down	AA028501	Mm.3841	cytochrome c oxidase, subunit VIIIb	Cox8b
0.2	0.4	WJ Down	u37222	Mm.3969	adipocyte complement related protein of 30 kDa	Acrp30
0.2	0.3	WJ Down	AA286376	Mm.1181	resistin	Retn
0.2	0.3	WJ Down	Z22866	Mm.4103	myomesin 1	Myom1
0.2	0.6	WJ Down	U39192		heparin-binding epidermal growth factor-like growth factor	Hegfl; HB-EGF; AW047313
0.2	0.3	WJ Down	U58883	Mm.29030	sorbin and SH3 domain containing 1	Sorbs1
0.2	0.4	WJ Down	m63170	Mm.178	crystallin, alpha B	Cryab
0.2	0.4	WJ Down	M73741		alpha-B2-crystallin	Cryab; Crya2; Crya-2
0.2	0.4	WJ Down	L26479	Mm.2645	eukaryotic translation elongation factor 1 alpha 2	Eef1a2
0.2	0.3	WJ Down	aa688542	Mm.26722	N-myc Downstream regulated 2	Ndr2
0.2	0.5	WJ Down	m29793	Mm.712	troponin C, cardiac/slow skeletal	Tncc
0.2	0.1	WJ Down	X61597		kallikrein-binding protein.	Serpina3c; 1A1; Kalbp; Klkbp
0.2	0.3	WJ Down	M61737	Mm.10026	fat specific gene 27	Fsp27
0.2	0.4	WJ Down	U77039	Mm.3126	four and a half LIM domains 1	Fhl1
0.2	0.4	WJ Down	l49470	Mm.14546	troponin T3, skeletal, fast	Tnnt3
0.2	0.2	WJ Down	M23383	Mm.10661	solute carrier family 2, member 4	Slc2a4
0.2	0.3	WJ Down	u04541	Mm.17306	tropomyosin 3, gamma	Tpm3
0.2	0.4	WJ Down	X73959	Mm.183266	tenascin XB	Tnxb
0.2	0.4	WJ Down	x61433	Mm.4550	ATPase, Na+/K+ transporting, beta 1 polypeptide	Atp1b1
0.2	0.2	WJ Down	AA162395	Mm.35531	myosin, heavy polypeptide 4, skeletal muscle	Myh4
0.2	0.3	WJ Down	u76371	Mm.89727	CD8beta opposite strand	Bop
0.2	0.2	WJ Down	U76618	Mm.6384	nebulin-related anchoring protein	Nrap
0.2	0.2	WJ Down	m30844		fragment for repetitive element B2.
0.2	0.3	WJ Down	M23383	Mm.10661	solute carrier family 2, member 4	Slc2a4
0.2	0.3	WJ Down	AA061886	Mm.57093	calcium channel, voltage-dependent, gamma subunit 1	Cacng1
0.2	0.3	WJ Down	x03986	Mm.4583	cholinergic receptor, nicotinic, alpha polypeptide 1 (muscle)	Chrna1
0.2	0.2	WJ Down	AA137667	Mm.39046	RIKEN cDNA 1110055E19 gene	1110055E19Rik
0.2	0.4	WJ Down	W29506	Mm.27822	apolipoprotein B editing complex 2	Apobec2
0.2	0.2	WJ Down	U15541	Mm.3841	cytochrome c oxidase, subunit VIIIb	Cox8b
0.2	0.2	WJ Down	w12396	Mm.18983	ESTs
0.2	0.2	WJ Down	AA120674	Mm.28407	acylphosphatase 2, muscle type	Acyp2
0.1	0.2	WJ Down	D45913	Mm.4640	leucine rich repeat protein 1, neuronal	Lrrn1
0.1	0.1	WJ Down	W18950		similar to ηeat shock protein 25
0.1	0.1	WJ Down	AA688923	Mm.7124	RIKEN cDNA 2400004E04 gene	2400004E04Rik
0.1	0.3	WJ Down	X63615	Mm.4857	calcium/calmodulin-dependent protein kinase II, beta	Camk2b
0.1	0.2	WJ Down	AA162315	Mm.35531	myosin, heavy polypeptide 4, skeletal muscle	Myh4
0.1	0.3	WJ Down	AA008531		similar to creatine kinase mRNA
0.1	0.2	WJ Down	m17192	Mm.147	homeo box A7	Hoxa7
0.1	0.3	WJ Down	AA106126	Mm.34425	myosin, heavy polypeptide 2, skeletal muscle, adult	Myh2
0.1	0.3	WJ Down	K02241		Mouse alkali myosin light chains
0.1	0.3	WJ Down	W53582		similar to α-actinin 2, skeletal muscle
0.1	0.1	WJ Down	u05342		zinc finger protein 91	Zfp91
0.1	0.4	WJ Down	W34429	Mm.195067	actinin alpha 2	Actn2
0.1	0	WJ Down	X61397	Mm.156583	carbonic anhydrase-like sequence 1	Cals1
0.1	0.4	WJ Down	M91602	Mm.1529	myosin light chain, phosphorylatable, cardiac ventricles	Mylpc
0.1	0.3	WJ Down	M91602	Mm.1529	myosin light chain, phosphorylatable, cardiac ventricles	Mylpc
0.1	0.2	WJ Down	AA210313	Mm.5290	popeye 3	Pop3-pending
0.1	0.4	WJ Down	W08774	Mm.17235	cysteine-rich protein 3	Csrp3
0.1	0.2	WJ Down	W70714	Mm.40323	growth differentiation factor 10	Gdf10
0.1	0.3	WJ Down	ab004048	Mm.140956	neuronatin	Nnat
0.1	0.3	WJ Down	AA038095		similar to mitochondrial creatine kinase
