# Supplementary material for: Cytoskeletal Rearrangements in Synovial Fibroblasts as a Novel Pathophysiological Determinant of Modeled Rheumatoid Arthritis
Source: PLoS Genet. 2005 Oct 28;1(4):e48. doi: 10.1371/journal.pgen.0010048 (PMC1270006; doi:10.1371/journal.pgen.0010048)
Supplement: Table S3 — (24 KB XLS) [file pgen.0010048.st003.xls]

## Sheet: Table S3
Table S3. GO “Biological process” Terms Frequencies for the Differentially Expressed Genes in Arthritic SFs and WJs, Selected from Both Subtractive Libraries and Microarrays
Arthritic synovial fibroblasts (SF)
GO term	List freq.		Chip freq.		p value
30574;collagen catabolism	2		9		9.98e-08
42044;fluid transport	1		8		3.37e-05
6833;water transport	1		8		3.37e-05
6957;complement activation, alternative pathway	1		14		0.00010917
7015;actin filament organization	1		15		0.00012588
6958;complement activation, classical pathway	1		21		0.00025077
6950;response to stress	3		308		0.00032571
9056;catabolism	4		578		0.0003319
6955;immune response	3		314		0.00035055
7266;Rho protein signal transduction	1		26		0.00038683
30036;actin cytoskeleton organization and biogenesis	1		39		0.00087446
6952;defense response	3		411		0.000968
6508;proteolysis and peptidolysis	3		412		0.00097683
9057;macromolecule catabolism	3		420		0.00104953
30029;actin filament-based process	1		43		0.00106284
6956;complement activation	1		44		0.00111271
16064;humoral defense mechanism	1		45		0.0011637
7018;microtubule-based movement	1		46		0.0012158
9607;response to biotic stimulus	3		455		0.00141324
45087;innate immune response	1		66		0.00248681
7010;cytoskeleton organization and biogenesis	2		301		0.00437733
9605;response to external stimulus	3		624		0.00447236
6414;translational elongation	1		92		0.0047709
6006;glucose metabolism	1		100		0.00561211
6996;organelle organization and biogenesis	2		365		0.00748304
19318;hexose metabolism	1		122		0.00824837
7017;microtubule-based process	1		135		0.0100221
Arthritic whole joints (WJ)
GO term		List freq.		Chip freq.		p value
9617;response to bacteria		1		1		0
7011;regulation of cytoskeleton		1		1		0
6952;defense response		9		411		2.21e-07
6955;immune response		8		314		2.49e-07
9607;response to biotic stimulus		9		455		5.64e-07
6692;prostanoid metabolism		2		11		3.89e-06
6693;prostaglandin metabolism		2		11		3.89e-06
9056;catabolism		9		578		4.89e-06
9605;response to external stimulus		9		624		9.62e-06
6508;proteolysis and peptidolysis		7		412		2.24e-05
6690;eicosanoid metabolism		2		19		2.25e-05
9057;macromolecule catabolism		7		420		2.57e-05
16066;cellular defence response		1		4		5.1e-05
6937;regulation of muscle contraction		2		30		9.2e-05
6936;muscle contraction		3		85		0.000111
8220;necrosis		1		6		0.000127
16271;tissue death		1		6		0.000127
6950;response to stress		5		308		0.000264
6928;cell motility		4		197		0.00027
7160;cell-matrix adhesion		2		47		0.000355
6935;chemotaxis		2		48		0.000377
15669;gas transport		1		13		0.000652
15671;oxygen transport		1		13		0.000652
15674;di-, tri-valent inorganic cation transport		2		60		0.000729
6629;lipid metabolism		4		259		0.00094
45087;innate immune response		2		66		0.000963
6958;complement activation, classical pathway		1		21		0.001729
6511;ubiquitin-dependent protein catabolism		2		107		0.003845
19941;protein-ligand dependent protein catabolism		2		110		0.004155
9100;glycoprotein metabolism		1		34		0.004509
6118;electron transport		3		248		0.006004
6956;complement activation		1		44		0.007463
16064;humoral defence mechanism		1		45		0.007796
7229;integrin-mediated signalling pathway		1		46		0.008135
7155;cell adhesion		3		282		0.00937
